# Supplementary material for: Biodiversity and Bioprospecting of Fungal Endophytes from the Antarctic Plant Colobanthus quitensis
Source: J Fungi (Basel). 2022 Sep 19;8(9):979. doi: 10.3390/jof8090979 (PMC9504944; doi:10.3390/jof8090979)
Supplement: Supplementary file 1 [file jof-08-00979-s001.zip]

Archive with 1 entries (1 files):
- jof-1876388-supplementary.pdf
